# Supplementary material for: The Athletic Identity Measurement Scale: A Systematic Review with Meta-Analysis from 1993 to 2021
Source: Eur J Investig Health Psychol Educ. 2022 Sep 14;12(9):1391–414. doi: 10.3390/ejihpe12090097 (PMC9497853; doi:10.3390/ejihpe12090097)
Supplement: Supplementary file 1 [file ejihpe-12-00097-s001.zip]

Archive with 1 entries (1 files):
- ejihpe-1839975-supplementary.pdf
